# Supplementary material for: Combination Treatment of Retinoic Acid Plus Focal Adhesion Kinase Inhibitor Prevents Tumor Growth and Breast Cancer Cell Metastasis
Source: Cells. 2022 Sep 26;11(19):2988. doi: 10.3390/cells11192988 (PMC9564078; doi:10.3390/cells11192988)
Supplement: Supplementary file 1 [file cells-11-02988-s001.zip]

Archive with 1 entries (1 files):
- cells-1768909-supplementary.pptx
